# Supplementary material for: Rad51-mediated replication of damaged templates relies on monoSUMOylated DDK kinase
Source: Nat Commun. 2022 May 5;13:2480. doi: 10.1038/s41467-022-30215-9 (PMC9072374; doi:10.1038/s41467-022-30215-9)
Supplement: Supplementary file 4 — Source Data [file 41467_2022_30215_MOESM4_ESM.xlsx]

## Sheet: Fig 1b
Fig 1b
						For 2D
						1	90'	Tc-sgs1
						2	120'	Tc-sgs1
						3	150'	Tc-sgs1
						4	90'	cdc7-4 Tc-sgs1
						5	120'	cdc7-4 Tc-sgs1
						6	150'	cdc7-4 Tc-sgs1
						anti-HA (HA-Sgs1)
						180 kDa
						anti-Pgk1
						55 kDa
						For WB
						1	Log	Tc-sgs1
						2	90'	Tc-sgs1
						3	120'	Tc-sgs1
						4	150'	Tc-sgs1
						5	Log	cdc7-4 Tc-sgs1
						6	90'	cdc7-4 Tc-sgs1
For Quantification						7	120'	cdc7-4 Tc-sgs1
Raw values measured						8	150'	cdc7-4 Tc-sgs1
	90'	120'	150'
Tc-sgs1	8.6059	9.2395	8.2864
cdc7-4 Tc-sgs1	4.4153	5.6729	3.6439
Rel. amount of X-molecules (%) normalized to the highest value
	90'	120'	150'
Tc-sgs1	93.1434	100	89.6851
cdc7-4 Tc-sgs1	47.7871	61.3987	39.4385

## Sheet: Fig 1c
Fig 1c
									For 2D
									1	sgs1Δ	90'
									2	sgs1Δ	120'
									3	cdc7-as3 sgs1Δ	90'
									4	cdc7-as3 sgs1Δ	120'
									For Quantification
									Raw values measured
										90'	120'
									sgs1Δ	2.1724	1.4428
									cdc7-as3 sgs1Δ	1.0843	0.6525
									Rel. amount of X-molecules (%) normalized to the highest value
										90'	120'
									sgs1Δ	100	66.4141
									cdc7-as3 sgs1Δ	49.9101	30.0356

## Sheet: Fig 2a
Fig 2a
							For 2D
							1	Tc-sgs1	90'
							2	Tc-sgs1	120'
							3	Tc-sgs1	150'
							4	ddk-KR Tc-sgs1	90'
							5	ddk-KR Tc-sgs1	120'
							6	ddk-KR Tc-sgs1	150'
							anti-HA (HA-Sgs1)
																	unspecific
							anti-Pgk1
							For Western blotting
							1	Tc-sgs1	Log
							2	Tc-sgs1	G1
							3	Tc-sgs1	90'
							4	Tc-sgs1	120'
							5	Tc-sgs1	150'
							6	ddk-KR Tc-sgs1	Log
							7	ddk-KR Tc-sgs1	G1
							8	ddk-KR Tc-sgs1	90'
							9	ddk-KR Tc-sgs1	120'
							10	ddk-KR Tc-sgs1	150'
For Quantification
Raw values measured
	90'	120'	150'
Tc-sgs1	7.78	6.7546	6.4321
ddk-KR Tc-sgs1	4.9241	3.5941	3.5027
Rel. amount of X-molecules (%) normalized to the highest value
	90'	120'	150'
Tc-sgs1	100	86.8206	82.675
ddk-KR Tc-sgs1	63.2925	46.1973	45.0218

## Sheet: Fig 2b
Fig 2b
						For 2D
						1	Tc-sgs1/Tc-sgs1*	180'
						2	Tc-sgs1/Tc-sgs1*	240'
						3	cdc7-4 Tc-sgs1/cdc7-4 Tc-sgs1*	180'
						4	cdc7-4 Tc-sgs1/cdc7-4 Tc-sgs1*	240'
						5	ddK-KR Tc-sgs1/ddk-KR Tc-sgs1*	180'
						6	ddK-KR Tc-sgs1/ddk-KR Tc-sgs1*	240'
						anti-HA (HA-Sgs1)
						anti-Pgk1	12 11 10 9 8 7 6 5 4 3 2 1
						For Western blotting
						1	Tc-sgs1/Tc-sgs1*	Log
						2	Tc-sgs1/Tc-sgs1*	G2
						3	Tc-sgs1/Tc-sgs1*	180'
						4	Tc-sgs1/Tc-sgs1*	240'
						5	cdc7-4 Tc-sgs1/cdc7-4 Tc-sgs1*	Log
						6	cdc7-4 Tc-sgs1/cdc7-4 Tc-sgs1*	G2
						7	cdc7-4 Tc-sgs1/cdc7-4 Tc-sgs1*	180'
						8	cdc7-4 Tc-sgs1/cdc7-4 Tc-sgs1*	240'
						9	ddK-KR Tc-sgs1/ddk-KR Tc-sgs1*	Log
						10	ddK-KR Tc-sgs1/ddk-KR Tc-sgs1*	G2
						11	ddK-KR Tc-sgs1/ddk-KR Tc-sgs1*	180'
						12	ddK-KR Tc-sgs1/ddk-KR Tc-sgs1*	240'
QUANTIFICATION WITH RESPECT TO SCJ'S AND IHJ'S							QUANTIFICATION WITH RESPECT TO IHJ'S
Raw values measured							Raw values measured
	180'	240'						180'	240'
Tc-sgs1/Tc-sgs1*	3.232	2.8209					Tc-sgs1/Tc-sgs1*	0.2435	0.1849
cdc7-4 Tc-sgs1/cdc7-4 Tc-sgs1*	1.9685	2.012					cdc7-4 Tc-sgs1/cdc7-4 Tc-sgs1*	0.1102	0.0993
ddK-KR Tc-sgs1/ddk-KR Tc-sgs1*	1.7861	1.8659					ddK-KR Tc-sgs1/ddk-KR Tc-sgs1*	0.0911	0.1121
Rel. amount of X-molecules (%) normalized to the highest value							Rel. amount of X-molecules (%) normalized to the highest value
	180'	240'						180'	240'
Tc-sgs1/Tc-sgs1*	100	87.2804					Tc-sgs1/Tc-sgs1*	100	75.9492
cdc7-4 Tc-sgs1/cdc7-4 Tc-sgs1*	60.906	62.2544					cdc7-4 Tc-sgs1/cdc7-4 Tc-sgs1*	45.2706	40.777
ddK-KR Tc-sgs1/ddk-KR Tc-sgs1*	55.2637	57.7336					ddK-KR Tc-sgs1/ddk-KR Tc-sgs1*	37.4004	46.0418

## Sheet: Fig 3b
Fig 3b
	Wild type			cdc7-4			ddk-KR
	Exp. 1	Exp. 2	Exp. 3	Exp. 1	Exp. 2	Exp. 3	Exp. 1	Exp. 2	Exp. 3
	Number
Not gapped forks and other Ris	168	124	107	132	95	75	106	101	114
Gapped forks	15	20	11	54	70	30	67	72	29
Number of intermediates	183	144	118	186	165	105	173	173	143
Total number of intermediates	445			456			489
	Percentage
Not Gapped forks and other Ris	91.8	86.1	89.8	71	58.2	81.9	61.3	57.8	79.7
Gapped forks	8.2	13.9	10.2	29	41.8	27.6	38.7	42.2	20.3
%	100	100	100	100	100	100	100	100	100

## Sheet: Fig 3c
Fig 3c
	Wild type	cdc7-4	ddk-KR
	Length of ssDNA at fork junction point (nts)
	392	500	689
	653	511	886
	250	492	381
	286	686	392
	531	297	1156
	522	1431	778
	347	639	950
	508	394	264
	908	1406	897
	322	794	339
	528	314	567
	439	692	825
	361	564	425
	506	1617	1603
	217	1011	653
	306	464	733
	633	228	817
	1097	1086	197
	414	442	617
	931	622	475
	244	1036	644
	494	472	442
	250	756	339
	756	489	636
	917	364	517
	786	464	831
	250	608	1661
	231	361	600
	308	511	1083
	475	367	292
	636	658	519
	303	614	372
	394	294	803
	228	367	1022
	836	1244	778
	383	400	264
	236	1464	547
	203	333	992
	311	292	1792
	525	325	1242
	431	597	1081
	494	669	1433
	492	319	531
	553	378	1411
	481	1208	222
	311	1047	486
	1025	692	286
	317	2014	1725
	242	886	297
	231	1242	400
	1022	258	1222
	950	492	294
	283	783	283
	311	506	461
	306	1564	1761
	269	492	1528
	264	322	883
	572	1489	267
	450	397	586
	442	261	672
	656	211	1572
	628	1094	794
	969	186	256
		222	594
		342	347
		1800	706
		1636	1044
		1006	422
		1903	1083
		2219	547
		1753	606
		283	1767
		411	453
		306	475
		394	1244
		478	806
		978	558
		1628	733
		914	181
		467	1747
		603	1089
		458	1503
		1814	1067
		442	928
		397	281
		297	681
		217	486
		214	411
		264	1553
			342
			350
			483
			397
			322
			1303
			1486
			567
			231
			631
			686
			653
			922
			297
			314
			339
			231
			297
	Number of gapped forks
	63	89	107
	Average (nts)
	486	721	735

## Sheet: Fig 3d
Fig 3d
	Wild type	cdc7-4	cdc7-4 mre11-H125N	cdc7-4 exo1Δ
	Number
Not gapped forks and other Ris	436	150	149	165
Gapped forks	61	75	71	80
Number of intermediates	497	225	220	245
	Percentage
Not Gapped forks and other Ris	87.7	66.7	67.7	67.3
Gapped forks	12.3	33.3	32.3	32.7
%	100	100	100	100

## Sheet: Fig 3e
Fig 3e
	Wild type	cdc7-4	cdc7-4 mre11-H125N	cdc7-4 exo1Δ
	Length of ssDNA at fork junction point (nts)
	208	1233	406	211
	272	342	281	289
	219	217	728	228
	922	269	483	2242
	531	231	1839	1050
	928	250	289	858
	1592	1856	214	317
	417	203	408	642
	222	1617	803	1914
	306	1314	736	1653
	514	436	642	317
	525	919	431	397
	325	689	2147	494
	736	294	258	428
	1294	511	336	356
	322	1400	678	456
	283	631	1261	236
	600	961	1378	1506
	303	2044	678	544
	344	1775	1283	503
	633	1406	367	2114
	739	661	931	633
	869	606	1028	458
	619	403	1281	972
	411	378	1428	994
	822	483	1994	2569
	1119	544	336	1058
	272	219	406	358
	700	308	1539	2064
	272	742	1314	1350
	550	353	1931	1408
	269	1283	336	961
	408	567	869	1183
	397	519	1589	303
	358	536	717	1533
	356	219	1536	764
	339	2225	669	1317
	228	1400	494	725
	1256	603	697	425
	1217	919	703	469
	1314	644	606	678
	719	992	731	1194
		1036	1161	1167
		692	656	1100
		1197	842	239
		1344	375	2322
		839	836	1983
		636	200	1275
		275	250	1178
		1408	572	731
		672	564	150
		1211	508	1178
		456	242	508
		1008	2528	528
		1119	492	772
		431	2228	569
		1225	2242	308
		356	917	317
		394		689
		1261		989
		350		1006
		1139		1033
		1844		231
		367		1142
		1919		389
		1142		467
				342
				592
				617
				2428
				253
				1664
				1725
				386
				394
				1253
	Number of gapped forks
	42	66	58	76
	Average (nts)
	589	841	886	896

## Sheet: Fig 4a
Fig 4a
										For 2D
										1	Tc-sgs1	90'
										2	Tc-sgs1	120'
										3	Tc-sgs1	150'
										4	mms2Δ Tc-sgs1	90'
										5	mms2Δ Tc-sgs1	120'
										6	mms2Δ Tc-sgs1	150'
										7	cdc7-4 Tc-sgs1	90'
										8	cdc7-4 Tc-sgs1	120'
										9	cdc7-4 Tc-sgs1	150'
										10	cdc7-4 mms2Δ Tc-sgs1	90'
										11	cdc7-4 mms2Δ Tc-sgs1	120'
										12	cdc7-4 mms2Δ Tc-sgs1	150'
										anti-HA (HA-Sgs1)
										anti-Pgk1	1 2 3 4 5 6 7 8 9 10 11 12 13 14 15 16
For Quantification
Raw values measured										For WB
	90'	120'	150'							1	Tc-sgs1	log
Tc-sgs1	5.0883	4.7046	5.078							2	Tc-sgs1	90'
mms2Δ Tc-sgs1	2.3551	2.1497	2.2976							3	Tc-sgs1	120'
cdc7-4 Tc-sgs1	3.3651	3.1558	2.3577							4	Tc-sgs1	150'
cdc7-4 mms2Δ Tc-sgs1	2.4081	1.8902	1.6094							5	mms2Δ Tc-sgs1	log
										6	mms2Δ Tc-sgs1	90'
Rel. amount of X-molecules (%) normalized to the highest value										7	mms2Δ Tc-sgs1	120'
	90'	120'	150'							8	mms2Δ Tc-sgs1	150'
Tc-sgs1	100	92.4573	100							9	cdc7-4 Tc-sgs1	log
mms2Δ Tc-sgs1	46.2846	42.2479	45.1545							10	cdc7-4 Tc-sgs1	90'
cdc7-4 Tc-sgs1	66.1327	62.0199	46.3351							11	cdc7-4 Tc-sgs1	120'
cdc7-4 mms2Δ Tc-sgs1	47.3262	37.1479	31.6294							12	cdc7-4 Tc-sgs1	150'
										13	cdc7-4 mms2Δ Tc-sgs1	log
										14	cdc7-4 mms2Δ Tc-sgs1	90'
										15	cdc7-4 mms2Δ Tc-sgs1	120'
										16	cdc7-4 mms2Δ Tc-sgs1	150'

## Sheet: Fig 4b
Fig 4b
		YPD				0.005%MMS					0.007%MMS
														SET	GENOTYPE
														1	Wildtype
														2	rad51Δ
														3	ddk-KR
														4	ddk-KR rad51Δ

[truncated: 17 more sheets: Fig 4c, Fig 5a, Fig 5b, Fig 6a, Fig 6b, Fig 6c, Fig 6d, Fig S1c, Fig S2a, Fig S3a, Fig S3b, Fig S3c, Fig S4a, Fig S4b, Fig S5b, Fig S5c, Fig S5d]
